# Supplementary material for: Perinatal Health Promotion in Indigenous Maternal Health: A Scoping Review of Peer-Reviewed Evidence and Australian Community-Controlled Programs
Source: Int J Environ Res Public Health. 2026 Jun 2;23(6):746. doi: 10.3390/ijerph23060746 (PMC13299288; doi:10.3390/ijerph23060746)
Supplement: Supplementary file 1 [file ijerph-23-00746-s001.zip]

Archive with 2 entries (2 files):
- ijerph-4246344-PRISMA-ScR Checklist.pdf
- ijerph-4246344-Table S1.xlsx
