# Supplementary material for: Perinatal Health Promotion in Indigenous Maternal Health: A Scoping Review of Peer-Reviewed Evidence and Australian Community-Controlled Programs
Source: Int J Environ Res Public Health. 2026 Jun 2;23(6):746. doi: 10.3390/ijerph23060746 (PMC13299288; doi:10.3390/ijerph23060746)
Supplement: Supplementary file 1 [file ijerph-23-00746-s001.zip › ijerph-4246344-Table S1.xlsx]

## Sheet: Sheet1
Table S1. Phase 2 Search
Org Name	Org Location	Website	S	N	A	P	S(o)
Winnunga Nimmityjah	ACT, Australia	https://www.winnunga.org.au/health-promotion/
Aboriginal Medical Service Redfern	NSW, Australia	https://amsredfern.org.au/
Albury Wodonga Aboriginal Health Service Incorporated	NSW, Australia	https://awahs.com.au/clinical-medical/
Armajun Aboriginal Health Service	NSW, Australia	https://www.armajun.org.au/resources/index/latest-news
Awabakal Limited (Newcastle Aboriginal Cooperative)	NSW, Australia	https://www.awabakal.org/services/mental-health
Biripi Aboriginal Corporation	NSW, Australia	https://biripi.org.au/
Bourke Aboriginal Corporation Health Service	NSW, Australia	https://bachs.com.au/
Brewarrina Aboriginal Medical Service	NSW, Australia	https://brewarrinaams.com.au/clinic
Bulgar Ngaru Medical Aboriginal Corporation	NSW, Australia	https://bnmac.com.au/services/
Bullinah Aboriginal Health Service	NSW, Australia	https://bullinahahs.org.au/our-programs/child-and-family/
Condobolin Aboriginal Health Service Ltd	NSW, Australia	https://www.ahmrc.org.au/member-service/condobolin-aboriginal-health-service-ltd/
Coomealla Health Aboriginal Corporation	NSW, Australia	https://www.chacams.org/services
Coonamble Aboriginal Health Service Limited	NSW, Australia	https://cahs.net.au/service/coonamble-gym/
Cummeragunja Housing & Development Aboriginal Corp (falls under the Viney Morgan Aboriginal Medical Service Cummeragunja)	NSW, Australia	Not available
Durri Aboriginal Corporation Medical Service	NSW, Australia	http://durri.org.au/
Eleanor Duncan Aboriginal Services Ltd	NSW, Australia	https://eleanorduncan.org.au/
Galambila Aboriginal Health Service	NSW, Australia	https://galambila.org.au/maternal-and-child-health/
Griffith Aboriginal Medical Service	NSW, Australia	https://www.griffithams.org.au/childmaternal
Illawarra Aboriginal Medical Service	NSW, Australia	https://illawarraams.com.au/resources/
Katungul Aboriginal Corporation Regional Health and Community Services	NSW, Australia	https://www.katungul.org.au/about-katungul
Murrin Bridge Aboriginal Health Service Incorporated	NSW, Australia	Not Available
Ngaimpe Aboriginal Corporation – The Glen Centre	NSW, Australia	https://www.theglencentre.org.au/the-glen/
Orange Aboriginal Medical Service	NSW, Australia	https://oams.net.au/
Peak Hill Aboriginal Medical Service	NSW, Australia	https://www.facebook.com/people/Peak-Hill-Aboriginal-Medical-Service-Inc/648984525/
Pius X Aboriginal Corporation	NSW, Australia	https://piusx.com.au/
Riverina Medical & Dental Aboriginal Corporation	NSW, Australia	https://rivmed.org.au/
South Coast Medical Service Aboriginal Corporation	NSW, Australia	https://www.southcoastams.org.au/
Tamworth Aboriginal Medical Service	NSW, Australia	https://www.tams.org.au/
Tharawal Aboriginal Corporation	NSW, Australia	Not available
The Oolong Aboriginal Corporation	NSW, Australia	https://oolonghouse.org.au/
Tobwabba Aboriginal Medical Service	NSW, Australia	https://tobwabba.org.au/
Ungooroo Aboriginal Corporation	NSW, Australia	https://ungooroo.com.au/
Walgett Aboriginal Medical Service Limited	NSW, Australia	https://walgettams.com.au/
Walhallow Aboriginal Corporation - Walhealth	NSW, Australia	https://walhealth.org.au/
Waminda	NSW, Australia	Not available
Weigelli Centre Aboriginal Corporation Inc	NSW, Australia	https://www.weigelli.com.au/
Wellington Aboriginal Corporation Health Service	NSW, Australia	https://www.wachs.net.au/
Werin Aboriginal Corporation	NSW, Australia	https://www.werin.org.au/
Yoorana Gunya Family Healing Centre Aboriginal Corporation	NSW, Australia	https://yooranagunya.com.au/
Amoonguna Health Service Aboriginal Corporation (CAAC)	NT, Australia	https://www.caac.org.au
Ampilatawatja Health Centre Aboriginal Corporation	NT, Australia	https://www.ampilatawatja.org.au
Anyinginyi Health Aboriginal Corporation	NT, Australia	https://www.anyinginyi.org.au
Central Australian Aboriginal Congress Aboriginal Corporation (CAAC)	NT, Australia	https://www.caac.org.au
Danila Dilba Biluru Butji Binnilutlum Health Service Aboriginal Corporation	NT, Australia	https://ddhs.org.au/familyservices/
Katherine West Health Board Aboriginal Corporation	NT, Australia	https://www.kwhb.com.au
Laynhapuy Homelands Aboriginal Corporation	NT, Australia	https://www.laynhapuy.com.au
Mala’la Health Service Aboriginal Corporation	NT, Australia	https://www.malala.com.au
Miwatj Health Aboriginal Corporation (also managing Ngalkanbuy Health Service)	NT, Australia	https://www.miwatj.com.au
Mpwelarre Health Aboriginal Corporation (SA, Australianta TereSA, Australia- CAAC Remote Health Service)	NT, Australia	https://www.caac.org.au
Mutitjulu Community Health Service (Aboriginal Corporation) (CAAC – Remote Health Service)	NT, Australia	https://www.caac.org.au
Ngaanyatjarra Pitjantjatjara Yankunytjatjara Women’s Council (Aboriginal Corporation)	NT, Australia	https://www.npywc.org.au
Pintupi Homelands Health Service	NT, Australia	https://www.pintupihealth.com.au/
Red Lily Health Board (Aboriginal Corporation)	NT, Australia	https://redlily.org.au/
Sunrise Health Service Aboriginal Corporation	NT, Australia	https://www.sunrise.org.au
Urapuntja Health Service Aboriginal Corporation (Utopia)	NT, Australia	https://www.urapuntja.org.au
Utju Health Service Aboriginal Corporation (Areyonga- CAAC Remote Health Service)	NT, Australia	https://www.caac.org.au
Western Aranda Health Aboriginal Corp (known as ntaria Health Service)	NT, Australia	https://www.caac.org.au
Western Desert Nganampa Walytja Palyantjaku Tjutaku Aboriginal Corporation (also known as Purple House)	NT, Australia	https://www.purplehouse.org.au
Wurli Wurlinjang Aboriginal Corporation	NT, Australia	https://www.wurli.org.au
Aboriginal Sobriety Group Indigenous Corporation	SA, Australia	https://asg.org.au/
Moorundi Aboriginal Community Controlled Health Service Inc	SA, Australia	https://www.moorundi.org.au/
Nganampa Health Council Incorporated	SA, Australia	https://www.nganampahealth.com.au/
Nunkuwarrin Yunti of SA, Australia Incorporated	SA, Australia	https://nunku.org.au/
Nunyara Aboriginal Health Service Incorporated	SA, Australia	https://www.nunyara.org.au/
Oak Valley (Maralinga Tjarutja) Aboriginal Corporation	SA, Australia	https://www.oakvalley.com.au/
Pangula Mannamurna Aboriginal Corporation	SA, Australia	https://www.pangula.org.au/
Pika Wiya Health Service Aboriginal Corporation	SA, Australia	https://www.pikawiyahealth.org.au/
Port Lincoln Aboriginal Health Service Incorporated	SA, Australia	https://www.plahs.org.au/
Tullawon Health Service Incorporated	SA, Australia	https://www.tullawon.org.au/
Umoona Tjutagku Health Service Aboriginal Corporation	SA, Australia	https://www.uths.com.au/
Yadu Health Aboriginal Corporation	SA, Australia	https://www.yaduhealth.com.au/
Beagle Bay Community Incorporated (KAMS Clinic)	WA, Australia	https://kams.org.au/kamsc-services/remote/beagle-bay-health-centre/
Bega Garnbirringu Health Service Incorporated	WA, Australia	https://www.bega.org.au/
Bidyadanga Community La Grange Incorporated (KAMS Clinic)	WA, Australia	https://www.bidyadanga.org.au/
Broome Regional Aboriginal Medical Service	WA, Australia	https://www.brams.org.au/
Derbarl Yerrigan Health Service Aboriginal Corporation	WA, Australia	https://www.dyhs.org.au/
Derby Aboriginal Health Service Council Aboriginal Corporation	WA, Australia	https://www.derbyaboriginalhealthservice.org.au/
Geraldton Regional Aboriginal Medical Service	WA, Australia	https://grams.asn.au/
Kimberley Aboriginal Medical Services Limited - this is an overarching body/umbrella for various AMS's in the area - all websites included already in this spreadsheet	WA, Australia	https://kams.org.au/
Mawarnkarra Health Service	WA, Australia	https://www.mawarnkarrahealthservice.org.au/
Moorditj Koort Aboriginal Corporation	WA, Australia	https://www.moorditjkoort.com.au/
Ngaanyatjarra Health Service (Aboriginal Corporation)	WA, Australia	https://www.nghealth.org.au/
Ngangganawili Aboriginal Community Controlled Health & Medical	WA, Australia	http://www.nahs.org.au/
Nindilingarri Cultural Health Service Incorporated	WA, Australia	https://www.nindilingarri.org.au/
Nirrumbuk Environmental Health and Services Pty Ltd	WA, Australia	https://nirrumbuk.org.au/
Ord Valley Aboriginal Health Services Aboriginal Corporation (member of KAMS)	WA, Australia	https://www.ovahs.org.au/
Paupiyala Tjarutja Aboriginal Corporation (Spinifex Health Service)	WA, Australia	https://www.spinifexhealth.org.au/
Puntukurnu Aboriginal Medical Service	WA, Australia	https://www.puntukurnu.com.au/
South-West Aboriginal Medical Service Aboriginal Corporation	WA, Australia	https://www.swams.com.au/
Wirraka Maya Health Service Aboriginal Corporation	WA, Australia	http://www.wmhsac.com/?ID=CONTACT_US
Yura Yungi Aboriginal Medical Service	WA, Australia	https://www.yurayungi.com.au/
TAS, Australian Aboriginal Corporation	TAS, Australia	https://tacinc.com.au/
Aboriginal Community Elders Services Incorporated	Vic, Australia	https://www.acesinc.org.au/
Ballarat and District Aboriginal Co-operative Limited	Vic, Australia	https://www.badac.net.au/
Bendigo and District Aboriginal Co-operative	Vic, Australia	https://www.bdac.com.au/
Budja Budja Aboriginal Co-operative Limited	Vic, Australia	https://www.budjabudjacoop.org.au/
Dandenong & District Aborigines Co-operative Limited	Vic, Australia	https://www.ddacl.org.au/
Dhauwurd-Wurrung Portland & District Aboriginal Elderly Citizens Inc	Vic, Australia	https://www.dwech.com.au/
Gippsland & East Gippsland Aboriginal Cooperative Limited	Vic, Australia	https://www.gegac.org.au/
Goolum Goolum Aboriginal Cooperative Limited	Vic, Australia	https://www.goolumgoolum.org.au/
Gunditjmara Aboriginal Cooperative Limited	Vic, Australia	https://www.gunditjmara.org.au/
Kirrae Health Services Incorporated	Vic, Australia	https://www.kirraehealth.com/
Lake Tyers Health & Children’s Services Association Incorporated	Vic, Australia	https://www.laketyershealth.org.au/
Lakes Entrance Aboriginal Health Association Inc.	Vic, Australia	https://www.leaha.org.au/
Mallee District Aboriginal Services Limited	Vic, Australia	https://www.mdas.org.au/
Moogji Aboriginal Council East Gippsland Incorporated	Vic, Australia	https://moogjiaboriginalcouncil.org.au/
Mungabareena Aboriginal Corporation	Vic, Australia	https://www.mungabareena.org.au/
Murray Valley Aboriginal Co-operative	Vic, Australia	https://www.mvac.org.au/
Ngwala Willumbong Co-operative Limited	Vic, Australia	https://www.ngwala.org.au/
Njernda Aboriginal Corporation	Vic, Australia	https://www.njernda.com.au/
Oonah Health & Community Services Aboriginal Corporation	Vic, Australia	https://www.oonah.org.au/
Ramahyuck District Aboriginal Corporation	Vic, Australia	https://www.ramahyuck.org/
Rumbalara Aboriginal Co-operative Limited	Vic, Australia	https://www.rumbalara.org.au/
Vic, Australian Aboriginal Health Service Cooperative Limited	Vic, Australia	https://www.vahs.org.au/
Wathaurong Aboriginal Cooperative Ltd	Vic, Australia	https://www.wathaurong.org.au/
Winda-Mara Aboriginal Corporation	Vic, Australia	https://www.windamara.com.au/
Aboriginal & Torres Strait Islander Community Health Service Mackay Ltd	QLD, Australia	https://www.atsichsmackay.org/
Aboriginal and Torres Strait Islander Community Health Service Brisbane Limited	QLD, Australia	https://atsichsbrisbane.org.au/
Apunipima Cape York Health Council Limited	QLD, Australia	https://www.apunipima.org.au/
Bidgerdii Aboriginal and Torres Strait Islanders Corporation Community Health Service Central Queensland Region	QLD, Australia	https://www.bidgerdii.com.au/
Carbal Aboriginal and Torres Strait Islander Health Services Ltd	QLD, Australia	https://carbal.com.au/
Centre for Rural & Regional Indigenous Health	QLD, Australia	https://www.crrih.org.au/
Charleville and Western Areas Aboriginal and Torres Strait Islanders Community Health Limited	QLD, Australia	https://cwaatsich.org.au/
Cherbourg Regional Aboriginal and Islander Community Controlled Health Services Ltd	QLD, Australia	https://www.craicchs.org/
Cunnamulla Aboriginal Corporation for Health	QLD, Australia	https://www.cach.org.au/
Galangoor Duwalami Aboriginal and Torres Strait Islander Corporation (Primary Health Care Service)	QLD, Australia	https://primaryhealth.org.au/
Girudala Community Co-operative Society Ltd	QLD, Australia	https://girudala.com.au/
Gladstone Region Aboriginal and Islander Community Controlled Health Service	QLD, Australia	https://www.nhulundu.com.au/
Goolburri Aboriginal Health Advancement Company Limited	QLD, Australia	https://goolburri.org.au/
Goondir Aboriginal and Torres Strait Islanders Corporation for Health Services	QLD, Australia	https://www.goondir.org.au/
Gurriny Yealamucka (Good Healing) Health Services Aboriginal Corporation	QLD, Australia	https://www.gyhsac.org.au/
Injilinji Aboriginal and Torres Strait Islander Corporation for Children and Youth Services	QLD, Australia	https://injilinji.org.au
Institute for Urban Indigenous Health Ltd	QLD, Australia	https://www.iuih.org.au
Kalwun Development Corporation Limited	QLD, Australia	https://www.kalwun.com.au
Kambu Aboriginal and Torres Strait Islander Corporation for Health	QLD, Australia	https://www.kambuhealth.com.au
Mamu Health Service Limited	QLD, Australia	https://mamuhsl.org.au
Mount Isa Aboriginal Community Controlled Health Services Limited	QLD, Australia	https://www.gidgeehealing.com
Mudth-Niyleta Aboriginal and Torres Strait Islanders Corporation	QLD, Australia	https://www.mudth-niyleta.com
Mulungu Aboriginal Corporation Primary Health Care Service	QLD, Australia	https://mulungu.com.au
NPA Family and Community Services Aboriginal & Torres Strait Islander Corporation	QLD, Australia	https://www.npaws.com.au
Palm Island Community Company Ltd	QLD, Australia	https://www.picc.com.au
The North Coast Aboriginal Corporation for Community Health	QLD, Australia	https://ncacch.org.au
Townsville Aboriginal and Torres Strait Islander Corporation for Health Services	QLD, Australia	https://taihs.net.au
Wuchopperen Health Service Limited	QLD, Australia	https://www.wuchopperen.org.au
Yulu-Burri-Ba Aboriginal Corporation for Community Health	QLD, Australia	https://www.ybb.com.au
